# Supplementary material for: Musashi1 regulates breast tumor cell proliferation and is a prognostic indicator of poor survival
Source: Mol Cancer. 2010 Aug 21;9:221. doi: 10.1186/1476-4598-9-221 (PMC2939568; doi:10.1186/1476-4598-9-221)
Supplement: Additional file 2 — Table S1: List of primer sequences for qRT-PCR. [file 1476-4598-9-221-S2.XLS]

## Sheet: Sheet1
Table S1. List of primer sequences for RT-PCR
Gene Name	Location		Sequence
Refseq Accession #
Human CD133	1050-1071	Forward	5'-TGGATGCAGAACTTGACAACGT-3'
NM_006017	1182-1160	Reverse	5'-ATACCTGCTACGACAGTCGTGGT-3'
Human Oct4	858-878	Forward	5'-GGCTCTCCCATGCATTCAAAC-3'
NM_203289	965-945	Reverse	5'-CAAAAACCCTGGCACAACT-3'
Human Nanog	1167-1187	Forward	5'-TCTGGACACTGGCTGAATCCT-3'
NM_024865	1310-1290	Reverse	5'-CGCTGATTAGGCTCCAACCAT-3'
Human Msi1	68-87	Forward	5'-GAGACTGACGCGCCCCAGCC-3'
NM_002442	280-259	Reverse	5'-CGCCTGGTCCATGAAAGTGACG-3'
Human Bmi1	1148-1169	Forward	5'-TGGAGAAGGAATGGTCCACTTC-3′
NM_005180	1369-1348	Reverse	5'-GTGAGGAAACTGTGGATGAGGA-3′
Human c-Myc	1773-1793	Forward	5'-TACATCCTGTCCGTCCAAGCA-3'
NM_002467	1993-1973	Reverse	5'-TCAGCCAAGGTTGTGAGGTTG-3'
Human Oct4	425-449	Forward	5'-TGGAGAAGGAGAAGCTGGAGCAAAA-3
NM_002701	610-587	Reverse	5'-GGCAGATGGTCGTTTGGCTGAATA-3
Human Klf4	1632-1653	Forward	5'-ACCAGGCACTACCGTAAACACA-3’
NM_004235	1710- 1691	Reverse	5'-GGTCCGACCTGGAAAATGCT -3'
Human Sox2	656-676	Forward	5'-GCCGAGTGGAAACTTTTGTCG-3'
NM_003106	809-788	Reverse	5'-GCAGCGTGTACTTATCCTTCTT-3'
Human p21CIP1	290-309	Forward	5'-GACACCACTGGAGGGTGACT-3'
NM_000398	461-442	Reverse	5'-CAGGTCCACATGGTCTTCCT-3'
Human NOTCH1	6888-6903	Forward	5'-CACTGTGGGCGGGTCC-3'
NM_017617	6972-6952	Reverse	5'-GTTGTATTGGTTCGGCACCAT-3'
18S rRNA	899-918	Forward	5'-TCGGAACTGAGGCCATGATT-3'
NR_003286	1044-1023	Reverse	5'-CCTCCGACTTTCGTTCTTGATT-3'
